# Supplementary material for: Fluoroquinolone Resistance Patterns in Multidrug-Resistant Escherichia coli from the Gut Microbiota of Young Children
Source: Antibiotics (Basel). 2026 Jan 31;15(2):140. doi: 10.3390/antibiotics15020140 (PMC12937200; doi:10.3390/antibiotics15020140)
Supplement: Supplementary file 1 [file antibiotics-15-00140-s001.zip]

Archive with 1 entries (1 files):
- antibiotics-4091448-supplementary.xlsx
