# Supplementary material for: Fluoroquinolone Resistance Patterns in Multidrug-Resistant Escherichia coli from the Gut Microbiota of Young Children
Source: Antibiotics (Basel). 2026 Jan 31;15(2):140. doi: 10.3390/antibiotics15020140 (PMC12937200; doi:10.3390/antibiotics15020140)
Supplement: Supplementary file 1 [file antibiotics-15-00140-s001.zip › antibiotics-4091448-supplementary.xlsx]

## Sheet: Table S1ЛистS1
Table S1. MIC frequency distributions for 47 MDR E. coli isolates from young children (2012–2013 (n=26) and 2021–2022 (n=21)). AMP-ampicillin, CTZ-ceftazidime, CTX-cefotaxime, FEP- cefepime, MEM-meropenem, CIP- ciprofloxacin, GEN- gentamicin, TOB-tobramycin, AMI-amikacin, TET-tetracycline, CHL-chloramphenicol, TMP/SMX- trimethoprim/sulfamethoxazole, NAL - nalidixic acid, LVX - levofloxacin, MFX –…
	MIC, mg/L	Agent
		AMP		CTZ		CTX		FEP		NAL		CIP		LEV		MOX		MEM		GEN		TOB		AMI		TMP/SMX		TET		CHL		NFT
		2012-2013	2021-2022	2012-2013	2021-2022	2012-2013	2021-2022	2012-2013	2021-2022	2012-2013	2021-2022	2012-2013	2021-2022	2012-2013	2021-2022	2012-2013	2021-2022	2012-2013	2021-2022	2012-2013	2021-2022	2012-2013	2021-2022	2012-2013	2021-2022	2012-2013	2021-2022	2012-2013	2021-2022	2012-2013	2021-2022	2012-2013	2021-2022
Percentage (%) of isolates with appropriate MIC values (mg/L)	0.008	-	-	-	-	-	-	-	-	-	-	-	4.8	-	-	-	-	-	-	-	-	-	-	-	-	-	-	-	-	-	-	-	-
	0.012	-	-	-	-	-	-	-	-	-	-	-	-	-	-	-	-	3.8	-	-	-	-	-	-	-	-	-	-	-	-	-	-	-
	0.018	-	-	-	-	-	-	-	-	-	-	-	-	-	-	-	-	11.5	14.3	-	-	-	-	-	-	-	-	-	-	-	-	-	-
	0.023	-	-	-	-	-	-	7.7	-	-	-	7.7	9.5	-	-	-	-	23.1	38.1	-	-	-	-	-	-	-	-	-	-	-	-	-	-
	0.032	-	-	-	-	3.8	-	7.7	4.8	-	-	3.8	-	-	-	-	-	42.3	38.1	-	-	-	-	-	-	-	-	-	-	-	-	-	-
	0.047	-	-	-	-	-	9.5	-	9.5	-	-	3.8	-	-	-	-	-	15.4	9.5	-	-	-	-	-	-	-	-	-	-	-	-	-	-
	0.064	-	-	3.8	-	7.7	4.8	-	4.8	-	-	3.8	-	-	-	-	-	3.8	-	-	-	-	-	-	-	-	4.8	-	-	-	-	-	-
	0.094	-	-	3.8	4.8	3.8	4.8	3.8	-	-	-	11.5	-	-	-	-	-	-	-	-	-	-	-	-	-	-	-	-	-	-	-	-	-
	0.125	-	-	-	4.8	-	-	-	-	-	-	-	9.5	19.2	14.3	-	-	-	-	-	-	-	-	-	-	-	-	-	-	-	-	-	-
	0.19	-	-	-	-	-	-	-	-	-	-	11.5	9.5	-	-	-	-	-	-	-	-	-	-	-	-	-	-	-	-	-	-	-	-
	0.25	-	-	7.6	9.5	-	-	-	-	-	-	26.9	9.5	11.5	-	23.1	14.3	-	-	-	-	-	-	-	-	-	9.5	-	-	-	-	-	-
	0.38	-	-	-	-	-	-	-	-	-	-	3.8	-	-	-	-	-	-	-	-	-	-	-	-	-	-	-	-	-	-	-	-	-
	0.5	-	-	-	-	-	-	-	-	-	-	-	-	34.6	19	3.8	4.8	-	-	3.8	-	-	9.5	-	-	-	-	-	-	-	-	-	-
	0.75	-	-	-	-	-	-	-	-	-	-	-	-	-	-	-	-	-	-	7.7	14.3	11.5	9.5	-	-	-	-	-	14.3	-	-	-	-
	1	-	-	-	-	-	-	-	-	-	-	-	9.5	3.8	4.8	38.5	14.3	-	-	11.5	28.6	11.5	19	-	-	-	-	-	4.8	-	-	-	-
	1.5	-	-	26.9	28.6	-	-	3.8	19	-	-	-	-	-	-	-	-	-	-	3.8	14.3	3.8	19	15.4	9.5	-	-	3.8	4.8	-	-	-	-
	2	-	-	-	14.3	-	-	3.8	14.3	-	4.8	-	-	3.8	4.8	7.7	9.5	-	-	-	9.5	-	-	50	33.3	-	-	3.8	-	-	-	-	-
	3	-	-	7.7	4.8	-	-	3.8	4.8	3.8	-	-	-	-	-	-	-	-	-	-	-	26.9	19	26.9	38.1	-	-	-	-	-	-	-	-
	4	-	-	-	-	-	-	3.8	-	7.7	9.5	-	-	-	9.5	26.9	57.1	-	-	-	-	19.2		7.7	4.8	-	-	-	-	3.8	4.8	-	-
	6	-	-	7.7	-	-	-	11.5	14.3	-	-	-	-	-	-	-	-	-	-	-	-	11.5	4.8	-	9.5	11.5	4.8	-	-	11.5	33.3	-	-
	8	-	-	-	14.3	3.8	-	11.5	-	19.2	4.8	3.8	4.8	3.8	4.8	-	-	-	-	-	-	3.8	-	-	4.8	-	-	3.8	-	11.5	14.3	-	-
	12	-	-	7.7	4.8	-	-	7.7	4.8	11.5	-	-	-	-	-	-	-	-	-	3.8	4.8	-	4.8	-	-	-	-	-	-	3.8	-	-	-
	16	-	-	3.8	-	-	-	3.8	-	-	-	-	-	23.1	42.9	-	-	-	-	-	-	-	4.8	-	-	-	-	-	4.8	3.8	4.8	69.2	71.4
	24	-	-	3.8	-	-	-	-	4.8	-	-	-	-	-	-	-	-	-	-	7.7	9.5	-	9.5	-	-	-	-	-	-	7.7	4.8	-	-
	32	-	-	7.7	4.8	80.8	81	7.7	-	-	4.8	23.1	42.9	-	-	-	-	-	-	11.5	4.8	-	-	-	-	88.5	81	3.8	4.8	-	-	26.9	28.6
	48	-	-	15.4	-	-	-	11.5	9.5	3.8	-	-	-	-	-	-	-	-	-	7.7	4.8	3.8	-	-	-	-	-	3.8	4.8	-	-	-	-
	64	-	-	3.8	4.8	-	-	7.7	4.8	3.8	-	-	-	-	-	-	-	-	-	19.2	-	7.7	-	-	-	-	-	-	-	-	-	3.8	-
	96	3.8	-	-	-	-	-	-	-	3.8	-	-	-	-	-	-	-	-	-	11.5	4.8	-	-	-	-	-	-	3.8	4.8	-	-	-	-
	128	-	-	-	-	-	-	3.8	4.8	-	-	-	-	-	-	-	-	-	-	3.8	4.8	-	-	-	-	-	-	-	4.8	-	-	-	-
	256	96.2	100	-	4.8	-	-	-	-	46.2	76.2	-	-	-	-	-	-	-	-	7.7	-	-	-	-	-	-	-	76.9	52.4	57.7	38.1	-	-
CCOFF	S	0	0	15.4	19	15.4	19	19.2	19	-	-	69.3	42.9	65.4	33.3	23.1	14.3	100	100	26.9	66.7	26.9	57.1	100	100	0	14.3	-	-	-	-	100	100
	I	-	-	34.6	47.6	0	0	15.4	38.1	-	-	3.8	0	3.8	4.8	-	-	-	-	-	-	-	-	-	-	-	-	-	-	-	-	-	-
	R	100	100	50	33.4	84.6	81	65.4	42.9	-	-	26.9	57.1	30.8	61.9	76.9	85.7	0	0	73.1	33.3	73.1	42.9	0	0	100	85.7	-	-	-	-	0	0
ECOFF	S	0	0	15.4	19	15.4	19	19.2	19	30.8	19	19.2	14.3	19.2	14.3	23.1	14.3	100	100	26.9	66.7	73.1	76.2	100	100	0	14.3	11.5	23.8	34.6	57.1	100	100
	R	100	100	84.6	81	84.6	81	80.8	81	69.2	81	80.8	85.7	80.8	85.7	76.9	85.7	0	0	73.1	33.3	26.9	23.8	0	0	100	85.7	88.5	76.2	65.4	42.9	0	0
